# Supplementary material for: Assessing spermatozoal small ribonucleic acids and their relationship to blastocyst development in idiopathic infertile males
Source: Sci Rep. 2022 Nov 21;12:20010. doi: 10.1038/s41598-022-24568-w (PMC9678953; doi:10.1038/s41598-022-24568-w)
Supplement: Supplementary file 2 — Supplementary Information 2. [file 41598_2022_24568_MOESM2_ESM.xlsx]

## Sheet: Supplementary Table S1
Supplementary Table S1: Re-Annotated Sequences
Sequence	Re-Annotation	Source
CGCGACCTCAGATCAGACGTGGCGACCCGCTGAATTT	rRNA | rsRNA-28S_(37)	A sequence of 28S rRNA-derived small RNAs is enriched in mature sperm and various somatic tissues and possibly associates with inflammation (PMID: 28486659)
CGCGACCTCAGATCAGACGTGGCGACCCGCTGAAT	rRNA | rsRNA-28S_(35)	A sequence of 28S rRNA-derived small RNAs is enriched in mature sperm and various somatic tissues and possibly associates with inflammation (PMID: 28486659)
CGCGACCTCAGATCAGACGTGGCGACCCGCTGAATT	rRNA | rsRNA-28S_(36)	A sequence of 28S rRNA-derived small RNAs is enriched in mature sperm and various somatic tissues and possibly associates with inflammation (PMID: 28486659)
ATCGAATTGTGGTCTGGAGAAGT	mRNA | GDF7_(23)	BLAST® (nt database; March 15, 2022)
ATCGAATTGTGGTCTGGAGAAGTC	mRNA | GDF7_(24)	BLAST® (nt database; March 15, 2022)
AGACGAGAGGACGGGACGCC	lncRNA | LNC_000681_(20)	BLAST® (nt database; March 15, 2022)
GGAGACCGCCTGGGAATACCGGGTGCTGTAGGCTTT	rRNA | rsRNA-5S9_(36)	BLAST® (nt database; March 15, 2022)
CGCTGCGATCTATTGAAAGTCAGCCCTCGACACAAGGGTTTGT	rRNA | rsRNA-28S_(43)	BLAST® (nt database; March 15, 2022)
GCTGCGATCTATTGAAAGTCAGCCCTCGACACAAGGGTTTGT	rRNA | rsRNA-28S_(42)	Universal RNA editing in a human liver at the fetal stage (https://www.scirp.org/pdf/OJGen20120300004_95443375.pdf), supported by other specie in BLAST® (nt database; March 15, 2022)
GGGAGACCGCCTGGGAATACCGGGTGCTGTAGGCTTT	rRNA | rsRNA-5S9 (37)	BLAST® (nt database; March 15, 2022)
GGGGAATTGTGAGCGGATAAC	piRNA | unknown_(21)	small RNA-seq of sperms (https://www.ncbi.nlm.nih.gov/geo/query/acc.cgi?acc=GSM2304822 - Table s2A)
TGGGAGACCGCCTGGGAATACCGGGTGCTGTAGGCTTT	rRNA | rsRNA−5S−39_(38)	Peripheral blood non-canonical small non-coding RNAs as novel biomarkers in lun gcancer (PMID: 33176804)
TAGGATGGGTGTGATAGGTGGCACGGAG	Mitochondrial_genome_assembly_(28)	BLAST® (nt database; March 15, 2022)
TCGCTGCGATCTATTGAAAGTCAGCCCTCGACACAAGGGTTTGT	rRNA | rsRNA-28S_(44)	A human microRNA precursor binding to folic acid discovered by small RNA transcriptomic SELEX (PMID: 27852928)
GCATTGTGGTTCAGTGGTAGAATTCTCGCCT	piRNA | unknown_(31-1)	Characterization of Sus scrofa Small Non-Coding RNAs Present in Both Female and Male Gonads (PMID: 25415416)
GAAAGTCAGCCCTCGACACAAGGGTTTGT	rRNA | srRNA-12809-30_(29)	Profiling and Identification of Small rDNA-Derived RNAs and Their Potential Biological Functions (PMID: 23418607)
ATGGGAGACCGCCTGGGAATACCGGGTGCTGTAGGCTTT	rRNA | rsRNA-5S1_(39)	BLAST® (nt database; March 15, 2022)
CTGGGAGCATGCTTGTCTGAGTGTCTGT	ncRNA | LOC101927461_(28)	BLAST® (nt database; March 15, 2022)
CGCGACCTCAGATCAGACGTGGCGACCCGCTGAA	rRNA | rsRNA-28S_(34)	A sequence of 28S rRNA-derived small RNAs is enriched in mature sperm and various somatic tissues and possibly associates with inflammation (PMID: 28486659)
AAATAACGCCGGAACATTAGTG	piRNA | unknown_(22)	small RNA-seq of sperms (https://www.ncbi.nlm.nih.gov/geo/query/acc.cgi?acc=GSM2304822 - Table s2A)
ACGTTGGAATCCTGGGTGTTGTTCTT	lncRNA | LNC_000754_(26)	BLAST® (nt database; March 15, 2022)
GATGGGAGACCGCCTGGGAATACCGGGTGCTGTAGGCTTT	rRNA | rsRNA-5S1_(40)	BLAST® (nt database; March 15, 2022)
CTCCCGGGGCTACGCCTGTCTGAGCGTCGCT	rRNA | rsRNA-28S_(31)	BLAST® (nt database; March 15, 2022)
AACGGGTAACTGAAGGCATACG	mRNA | ZNF584_transcript_ variant_1_(22)	BLAST® (nt database; March 15, 2022)
TAGGATGGGTGTGATAGGTGGCACGGAGA	Mitochondrial_genome_assembly_(29)	BLAST® (nt database; March 16, 2022)
CAACGCGTCAGTGGGCTGATC	mRNA | SOX9_(29)	BLAST® (nt database; March 16, 2022)
TGAATCTGACAACAGAGGCTTACGACCCCTTATTTACCCCA	tsRNA | Homo_sapiens_mitochondrial_tRNA-His_(41)	BLAST® (nt database; March 16, 2022)
TCAGCGGCGGCACTTCC	mRNA | RAB11FIP2_transcript_variant_1_(19)	BLAST® (nt database; March 16, 2022)
CCTGGGAGCATGCTTGTCTGAGTGTCTGT	ncRNA | LOC101927461_(29)	BLAST® (nt database; March 16, 2022)
TTTCCTGGGAGCATGCTTGTCTGAGTGTCTGT	ncRNA | LOC101927461_(32)	BLAST® (nt database; March 16, 2022)
TCTGGAGCCGGTGAGCGTGGG	mRNA | COL6A3_transcript_variant_1_(21)	BLAST® (nt database; March 16, 2022)
CACGTTGGAATCCTGGGTGTTGTTCTT	ncRNA | LOC101927461_(27)	BLAST® (nt database; March 16, 2022)
GGTGGTGTCGATGGTAGAACA	ncRNA | TESC_transcript_variant_3_(21)	BLAST® (nt database; March 16, 2022)
AGCCCGTGTTTCAAGATTTGT	mRNA | NHSL2_transcript_variant_X8_(21)	BLAST® (nt database; March 16, 2022)
CGACTCTTAGCGGTGGATCACTCGGCT	rRNA | rsRNA-28S_(27)	BLAST® (nt database; March 16, 2022)
GTTCAGCCCGTGTTTCAAGATTTGT	mRNA | NHSL2_transcript_variant_X8_(25)	BLAST® (nt database; March 16, 2022)
CGTTGGAATCCTGGGTGTTGTTCTT	lncRNA | LNC_000754_(25)	BLAST® (nt database; March 16, 2022)
GGAGCATGCTTGTCTGAGTGTCTGT	ncRNA | LOC101927461_(25)	BLAST® (nt database; March 16, 2022)
AATCCTGGGTGTTGTTCTT	ncRNA | MTRR_transcript_variant_ 5_(19)	BLAST® (nt database; March 16, 2022)
TATGCCTTCAGTTACCCGTTCG	mRNA | ZNF584_transcript_variant_1_(22)	BLAST® (nt database; March 16, 2022)
GGGAGCATGCTTGTCTGAGTGTCTGT	ncRNA | LOC101927461_(26)	BLAST® (nt database; March 16, 2022)
GCGACCTCAGATCAGACGTGGCGACCCGCTGAATTT	lncRNA | lncAB370.3_(36)	BLAST® (nt database; March 16, 2022)
TCCTGGGAGCATGCTTGTCTGAGTGTCTGT	ncRNA | LOC101927461_(30)	BLAST® (nt database; March 16, 2022)
CGCGACCTCAGATCAGACGT	ncRNA | LOC101927461_(20)	BLAST® (nt database; March 16, 2022)
TGGGAGCATGCTTGTCTGAGTGTCTGT	ncRNA | LOC101927461_(27)	BLAST® (nt database; March 16, 2022)
TTCAGCCCGTGTTTCAAGATTTGT	mRNA | ERAP1_transcript_variant_2_(24)	BLAST® (nt database; March 16, 2022)
TCAGCCCGTGTTTCAAGATTTGT	mRNA | ERAP1_transcript_variant_2_(23)	BLAST® (nt database; March 16, 2022)
AACTGGATGAAAGCGATGACG	mRNA | CTNND1_transcript_variant_1_(21)	BLAST® (nt database; March 16, 2022)
TGTGTTTGATCTGCGCGAGAA	mRNA | MRPS10_(21)	BLAST® (nt database; March 16, 2022)
CGTGAACACCCGGACCTGGTTA	mRNA | PRKCI_(22)	BLAST® (nt database; March 16, 2022)
GATGCCGCCGGAAGCGAGAAG	lncRNA | KCNJ5-AS1_transcript_variant_2_(21)	BLAST® (nt database; March 16, 2022)
CCACGTTGGAATCCTGGGTGTTGTTCTT	ncRNA | LOC101927461_(28)	BLAST® (nt database; March 16, 2022)
GCCTGTCTGAGCGTCGCT	rRNA | rsRNA-28S_(18)	BLAST® (nt database; March 16, 2022)
GAGACCGCCTGGGAATACCGGGTGCTGTAGGCTTT	rRNA | RNA-5S9_(35)	BLAST® (nt database; March 16, 2022)
CAGCCCGTGTTTCAAGATTTGT	mRNA | ERAP1_(22)	BLAST® (nt database; March 16, 2022)
TGGTGCGCCTGGGTGTTAGC	lncRNA | LIPT2-AS1_(20)	BLAST® (nt database; March 16, 2022)
ACGGATAATATCGGCGACTTCC	mRNA | C14orf93_(22)	BLAST® (nt database; March 16, 2022)
GCCCGTGTTTCAAGATTTGT	mRNA | ERAP1_(20)	BLAST® (nt database; March 16, 2022)
GAATGTTATCACGGGAGACACA	mRNA | RUNX1T1_(22)	BLAST® (nt database; March 16, 2022)
GCGACCTCAGATCAGACGTGGCGACCCGCTGAAT	lncRNA | lncAB370.3_(34)	BLAST® (nt database; March 16, 2022)
CGCGACCTCAGATCAGACGTGGCGACCCGCTGAATTTAA	lncRNA | lncAB370.3_(39)	BLAST® (nt database; March 16, 2022)
ACCACGTTGGAATCCTGGGTGTTGTTCTT	lncRNA | LNC_000754_(29)	BLAST® (nt database; March 16, 2022)
GTTGTTGTGCCACGCGGTTGGG	mRNA | HOXD3_(22)	BLAST® (nt database; March 16, 2022)
CCTGTCTGAGCGTCGCT	rRNA | rsRNA-28S_(17)	BLAST® (nt database; March 16, 2022)
AAGTCGGCCCGCTGGGTTTCCG	mRNA | SPNS2_(22)	BLAST® (nt database; March 16, 2022)
TCCCTGTGGTCTAGTGGTTAGGATTCGGCGC	piRNA | unknown_(31-2)	small RNA-seq of sperms (https://www.ncbi.nlm.nih.gov/geo/query/acc.cgi?acc=GSM2304822 - Table s2A)
AATCTGACAACAGAGGCTTACGACCCCTTATTTACCCCA	tsRNA | Homo_sapiens_mitochondrial_tRNA-His_(39)	BLAST® (nt database; March 16, 2022)
GCAGCGCTCTGGGTCATTTTCG	ncRNA | IL20RB-AS1_(22)	BLAST® (nt database; March 16, 2022)
CGCGACCTCAGATCAGACG	lncRNA | lncAB370.3_(19)	BLAST® (nt database; March 16, 2022)
GTTCTGTCTCGGCGCGTCTGCG	lncRNA | KIF26A-DT_(22)	BLAST® (nt database; March 16, 2022)
GAATCCTGGGTGTTGTTCTT	lncRNA | LNC_000754_(20)	BLAST® (nt database; March 16, 2022)
CCCAGTTGATCGGCGCGAGATT	mRNA | SMCHD1_(22)	BLAST® (nt database; March 16, 2022)
TTGAGTTGAGGCGTGAATACGAGAT	ncRNA | LOC105374414_(25)	BLAST® (nt database; March 16, 2022)
TATATTTCAGCGGCGGCACTTCC	mRNA | ZNF536_(23)	BLAST® (nt database; March 16, 2022)
TAGGATGGGTGTGATAGGTGGCACGGAGAA	Mitochondrial_genome_assembly_(23)	BLAST® (nt database; March 16, 2022)
TGCGGTTGCTGGCGCCTATATC	mRNA | VIPR2_(22)	BLAST® (nt database; March 16, 2022)
ACGTTGGAATCCCTGGTGTTGTTCTT	mRNA | C17orf80_transcript_variant_7_(26)	BLAST® (nt database; March 16, 2022)
TCCCTGTGGTCTAGTGGTTAGGATTCGGCGCT	piRNA | unknown_(32)	small RNA-seq of sperms (https://www.ncbi.nlm.nih.gov/geo/query/acc.cgi?acc=GSM2304822 - Table s2A)
CGCGACCTCAGATCAGACGTGGCGACCCGCTGAATTTA	lncRNA | lncAB370.3_(38)	BLAST® (nt database; March 17, 2022)
TGTGTTTGATCTGCGCGAGA	mRNA | MRPS10_(20)	BLAST® (nt database; March 17, 2022)
TTGCAGCACTGGGGCCAGATGG	mRNA | NIN_transcript_variant_2_(22)	BLAST® (nt database; March 17, 2022)
TGTTCCGACCCTGCCGCTTACC	ncRNA | LOC105374384_(22)	BLAST® (nt database; March 17, 2022)
CGACTCTTAGCGGTGGATCACTCGGCTCGT	rRNA | rsRNA-28S_(30)	BLAST® (nt database; March 17, 2022)
