# Supplementary material for: Assessing spermatozoal small ribonucleic acids and their relationship to blastocyst development in idiopathic infertile males
Source: Sci Rep. 2022 Nov 21;12:20010. doi: 10.1038/s41598-022-24568-w (PMC9678953; doi:10.1038/s41598-022-24568-w)
Supplement: Supplementary file 3 — Supplementary Information 3. [file 41598_2022_24568_MOESM3_ESM.xlsx]

## Sheet: Supplementary Table S2
Supplementary Table S2: piRNA Annotations
Sequence	piRNA Annotation
GCATTGTGGTTCAGTGGTAGAATTCTCGCCT	piRNA|Hsap_17:8125746..8125777
AAATAACGCCGGAACATTAGTG	piRNA|Hsap_9:84058102..8405...
TCCCTGTGGTCTAGTGGTTAGGATTCGGCGC	piRNA|Hsap_6:28982199..2898..._[2]
TCCCTGTGGTCTAGTGGTTAGGATTCGGCGCT	piRNA|Hsap_6:28982199..2898..._[2]
AATAACGCCGGAACATTAGTG	piRNA|Hsap_9:84058102..8405...
GCGGGACATGTGGCGTA	piR-cluster:Hsap_0088_8:143246108..143266778
CGTGGAGCATCTGGTCG	piR-cluster:Hsap_0175_17:17179540..17192679
GCATTGTGGTTCAGTGGTAGAATTCTCGCC	piRNA|Hsap_17:8125746..8125777
TCTGCGTCTGGCTGGCTGGCA	piR-cluster:Hsap_0084_1:16604819..16626016
AGTGATAGTCTTGTAGT	piR-cluster:Hsap_0142_16:23664359..23679571
AATAACGCCGGAACATTAGTGC	piRNA|Hsap_9:84058102..8405...
TCCTGTATTACCCACCA	piR-cluster:Hsap_0026_10:71135046..71181131
GTGGACGGTGTGAGGCC	piR-cluster:Hsap_0311_18:35245000..35255188
CGTGTTCGGTGATTTGT	piR-cluster:Hsap_0007_15:62203182..62274872
TCCCTGTGGTCTAGTGGTTAGGATTCGGCG	piRNA|Hsap_6:28982199..2898..._[2]
GCATTGTGGTTCAGTGGTAGAATTCTCG	piRNA|Hsap_17:8125746..8125777
AAATAACGCCGGAACATTAGTGC	piRNA|Hsap_9:84058102..8405...
CATTGTGGTTCAGTGGTAGAATTCTCGCCT	piRNA|Hsap_17:8125746..8125777
GAGTGATAGTCTTGTAGT	piR-cluster:Hsap_0142_16:23664359..23679571
TTTGGTGTTTTTAGTGTA	piR-cluster:Hsap_0206_2:203295541..203307838
GCATTGTGGTTCAGTGGTAGAATTCTCGC	piRNA|Hsap_17:8125746..8125777
TCTGTTCCTGTGATTTGT	piR-cluster:Hsap_0626_20:58443586..58450978
TCCCTGTGGTCTAGTGGTTAGGATTCGGC	piRNA|Hsap_6:28982199..2898..._[2]
ACTGGGCGTGGAGCATC	piR-cluster:Hsap_0442_21:44999104..45007883
TTTGCCGGATCAAGAGC	piR-cluster:Hsap_0047_X:53139257..53170838
CTGTTCCTGTGATTTGT	piR-cluster:Hsap_0626_20:58443586..58450978
GCCGAAGCTGTGAGATTTC	piR-cluster:Hsap_0142_16:23664359..23679571
CTGCGGTTGGATCATTA	piR-cluster:Hsap_0032_22:37342171..37380871
AAATAACGCCGGAACATTAGT	piRNA|Hsap_9:84058102..8405...
AGGTTGGACAGCAGCTCTGAGAAGCAGCA	piR-cluster:Hsap_0035_15:101750201..101786022
ATAACGCCGGAACATTAGTG	piRNA|Hsap_9:84058102..8405...
AGACCGAAGACTTGAAT	piR-cluster:Hsap_0393_1:23081172..23090456
TTGATGGTAATTGAAAGAGCTTTTTGGGT	piR-cluster:Hsap_0007_15:62203182..62274872
TCCCTGTGGTCTAGTGGTTAGGATTCGGCGCTC	piRNA|Hsap_6:28982199..2898..._[2]
TTGATGGTAATTGAAAGAGCTTTTTGGGTG	piR-cluster:Hsap_0007_15:62203182..62274872
GATTTGCTGGTGACCCAATGCG	piR-cluster:Hsap_0805_16:4746369..4752400
TTCCCGGCTGGTGCACCA	piR-cluster:Hsap_0002_15:51064102..51344510
TCCCTGTGGTCTAGTGGTTAGGATTCGG	piRNA|Hsap_6:28982199..2898..._[2]
CCCTGTGGTCTAGTGGTTAGGATTCGGCGC	piRNA|Hsap_6:28982199..2898..._[2]
GTGAAAGTCCAGTAGTT	piR-cluster:Hsap_0278_2:17534106..17544812
CCCGGAGTGACGTAGTGT	piR-cluster:Hsap_0152_16:31062469..31076982
CCCTGTGGTCTAGTGGTTAGGATTCGGCGCT	piRNA|Hsap_6:28982199..2898..._[2]
TTCCCGAATTCTCCACCA	piR-cluster:Hsap_0035_15:101750201..101786022
TCCCGAATTCTCCACCA	piR-cluster:Hsap_0035_15:101750201..101786022
GCATTGTGGTTCAGTGGTAGAATTCTCGCCTG	piRNA|Hsap_17:8125746..8125777
CGAAGCTGTGGGATTTTT	piR-cluster:Hsap_0381_5:179911242..179920704
CCGGAGTGACGTAGTGT	piR-cluster:Hsap_0152_16:31062469..31076982
ATTCCCGGCTGGTGCACCA	piR-cluster:Hsap_0002_15:51064102..51344510
ATAACGCCGGAACATTAGTGC	piRNA|Hsap_9:84058102..8405...
GCTCTGCCGACGCCTCCACGAGTGTCTT	piR-cluster:Hsap_0035_15:101750201..101786022
TGGAGAATTGTAGTCTA	piR-cluster:Hsap_0006_13:31308165..31380981
TAGGCTGGGTGTGGAAGTG	piR-cluster:Hsap_0188_17:35003016..35015865
ATCCCGGACGAGCCCCCA	piR-cluster:Hsap_0218_17:8220073..8231933
TCTGAGAAGATGAACTCCTTGGTCTGCCT	piR-cluster:Hsap_0035_15:101750201..101786022
TTCTAGTTTCTCCGCTCGCTCCCTCAGGTC	piR-cluster:Hsap_0107_15:99785766..99803944
GCTTAGTGAGACCTCCG	piR-cluster:Hsap_0152_16:31062469..31076982
