# Supplementary material for: Assessing spermatozoal small ribonucleic acids and their relationship to blastocyst development in idiopathic infertile males
Source: Sci Rep. 2022 Nov 21;12:20010. doi: 10.1038/s41598-022-24568-w (PMC9678953; doi:10.1038/s41598-022-24568-w)
Supplement: Supplementary file 4 — Supplementary Information 4. [file 41598_2022_24568_MOESM4_ESM.xlsx]

## Sheet: Supplementary Table S3
Supplementary Table S3: Differentially Expressed Small RNAs
Gene	Hi Mean Expression*	Lo Mean Expression*	Av Mean Expression*	Log2FoldChange**	p-adj
lncRNA|LINC01694-(2)	10.9787	0	1.11363	53.6377	6.99146e-37		*Expression values for the high, low and average blastocyst rate groups were normalized using a mean of ratios to allow for gene count comparisons between and within samples
protein_coding|GENSCAN00000056611	7.78766	0	5.25308	48.2636	3.86575e-30		**Positive ‘log2foldchange’ values indicate up-regulation in the Hi group
lncRNA|>ENST00000647580.1-ENSG00000285966.1	2.89724	0	2.22526	46.0113	2.18004e-27
ppt-MIR166m-5p	10.4463	0	3.22314	45.9495	8.29669e-33
lncRNA|ITGB2-AS1-(2)	9.44847	0	1.44188	42.0967	3.46881e-23
lncRNA|LINC02211-(5)	6.50684	0	3.1605	41.1705	5.47113e-22
protein_coding|GENSCAN00000008596	8.58568	0	2.68782	41.1533	3.91037e-26
protein_coding|GENSCAN00000020940	5.28862	0	2.13529	39.9184	9.20649e-21
ppy-mir-559-5p	11.2783	0	2.70468	39.728	4.49324e-32
protein_coding|GENSCAN00000038226	6.95898	0	2.43765	39.1267	3.6624e-25
lncRNA|>ENST00000664888.1-ENSG00000286951.1	5.97655	0	1.02166	38.6384	2.34745e-19
rno-mir-434-1-3p_rno-mir-434-2_stem-loop	41.1187	0	6.12845	37.8425	1.24789e-18
sly-MIR10529-3p	8.76194	0	3.81407	36.6568	1.81145e-17
efu-mir-9323-3p	11.8427	0	5.89265	36.0809	2.73952e-24
misc-tRF_from_tRNA-Tyr-ATA-1-1	4.38465	0	3.08942	35.9853	7.46663e-17
protein_coding|GENSCAN00000030144	0	9.29968	10.8379	-35.4594	9.08356e-30
lncRNA|LINC00957-(2)	2.62124	0	2.75803	34.3481	1.94436e-15
misc_RNA|Y_RNA-ENSG00000202469.1	29.1038	0	10.6735	33.636	8.41214e-15
cfa-mir-8794-1-5p_cfa-mir-8794-2_stem-loop	22.8	0	3.86392	33.5459	3.66743e-23
protein_coding|GENSCAN00000004947	12.122	0	3.38903	33.4153	8.1523e-18
misc_RNA|RN7SKP172-ENSG00000223273.1	18.1465	0	7.45328	33.1139	4.6876e-23
ath-MIR171b-3p	4.09309	0	4.57896	33.1074	2.80764e-14
lncRNA|LINC00299-(15)	4.8771	0	2.79769	32.7034	5.89723e-15
protein_coding|GENSCAN00000014151	4.7182	0	7.87034	32.4506	3.03698e-14
protein_coding|GENSCAN00000044255	3.0729	0	6.7804	31.3544	6.49641e-13
lncRNA|>ENST00000599726.2-ENSG00000286125.2	6.36883	0	2.85316	31.2626	3.52964e-15
lncRNA|ZNF213-AS1-(17)	6.21975	0	8.6779	31.1672	6.64129e-16
lncRNA|>ENST00000654896.1-ENSG00000286970.1	5.49503	0	4.41887	30.9187	1.48101e-12
protein_coding|GENSCAN00000046351	33.3849	0	21.9772	30.3388	4.54288e-46
protein_coding|GENSCAN00000045526	12.1011	0	3.35238	30.1966	2.26683e-14
protein_coding|GENSCAN00000013941	3.93704	0	2.29118	30.1705	5.4917e-12
lncRNA|>ENST00000449248.1-ENSG00000235027.1	12.6563	0	2.20295	30.02	7.39868e-22
protein_coding|GENSCAN00000002881	17.5692	0	5.76928	29.6952	1.09472e-30
protein_coding|GENSCAN00000016137	13.561	0	4.18422	29.6911	6.2085e-18
lncRNA|GABPB1-AS1-(7)	4.52602	0	4.55835	29.3856	2.22549e-11
eca-mir-8908i-3p	13.6009	0	7.28017	29.2732	2.66864e-18
protein_coding|GENSCAN00000045179	8.15997	0	5.18247	28.9948	4.48676e-14
protein_coding|GENSCAN00000008995	4.53614	0	3.86143	28.631	8.08399e-11
protein_coding|GENSCAN00000018384	12.7401	0	16.4416	28.4523	5.86996e-19
lncRNA|LINC00954-(2)	5.99149	0	1.67274	28.4286	1.3096e-10
gga-mir-1808-5p	9.10024	0	1.91584	28.0556	9.73887e-11
protein_coding|GENSCAN00000009938	10.2616	0	0.69717	27.9864	2.66995e-10
gma-MIR5784-3p	4.81646	51.6896	0	-27.7685	3.96692e-10
ppc-mir-2264-3p	3.9424	0	9.75201	27.6283	1.80534e-14
lncRNA|SCN1A-AS1-(21)	8.16261	0	2.69815	27.2562	1.94436e-15
hco-mir-5906-3p	10.9371	0	1.30088	27.152	1.6964e-12
lncRNA|>ENST00000544195.1-ENSG00000256739.1	5.40167	0	11.3955	27.0735	8.39312e-22
protein_coding|GENSCAN00000023550	2.3965	0	11.1103	26.8662	1.74445e-09
mmu-mir-7054-5p	10.2625	0	3.58693	26.7453	5.74901e-14
miR-3154-5p	2.42728	0	2.65456	26.6485	2.22301e-09
lncRNA|>ENST00000589795.1-ENSG00000267199.1	6.97423	0	4.59163	26.5274	1.48864e-13
piR-cluster:Hsap_0841_20:36994459..37000298	3.23335	0	11.9492	26.508	3.88622e-13
lncRNA|>ENST00000673983.1-ENSG00000288555.1	14.6686	0	4.43233	26.4556	1.43914e-30
sbi-MIR408-3p	8.73521	0	3.71604	26.3607	3.69019e-09
protein_coding|GENSCAN00000037079	32.826	0	1.5837	25.9416	1.02925e-21
protein_coding|GENSCAN00000049259	46.6458	0	8.77781	25.9329	5.85839e-33
lncRNA|LINC02714-ENSG00000251226.1	4.9658	0	2.3794	25.8476	8.28157e-09
lncRNA|LINC02073-(9)	7.08292	0	8.63392	25.7339	1.98051e-11
protein_coding|GENSCAN00000006662	2.73372	0	1.90533	25.6526	1.01429e-08
ssa-mir-16b-5p	333.987	0	6.61098	25.6467	6.52056e-43
lncRNA|LINC02428-(8)	9.08	0	24.7801	25.5501	3.93963e-20
lncRNA|CBR3-AS1-(2)	6.57693	0	1.50441	25.5291	1.34709e-08
bmo-mir-3353-3p	9.11538	0	4.31725	25.3036	4.36384e-12
mmu-mir-3077-3p	5.80574	0	10.419	25.2496	2.00701e-13
bdi-MIR7724b-3p	4.8636	0	5.40701	25.1032	2.57719e-08
ppe-MIR6284-3p	4.84857	0	2.63216	25.0915	2.57719e-08
fru-mir-196a-1-3p	4.82356	0	4.69325	25.0428	2.7925e-08
protein_coding|GENSCAN00000020222	3.29224	0	2.55536	24.8985	3.51496e-08
pta-MIR166c-3p	11.225	0	8.98961	24.8908	1.08982e-14
lncRNA|>ENST00000651661.2-ENSG00000227496.3	5.71093	0	2.38636	24.8704	2.7186e-09
lncRNA|LINC02235-(9)	4.54778	0	13.0281	24.8248	1.15196e-12
protein_coding|GENSCAN00000044446	13.5036	0	7.4013	24.7489	1.93002e-17
bta-mir-2307-5p	0.546225	56.4927	7.74928	-24.5788	5.54222e-08
protein_coding|GENSCAN00000029253	0	50.9344	0.18389	-24.425	2.01425e-10
aly-MIR824-3p	5.01996	0	5.18596	23.8916	1.68561e-10
lncRNA|>ENST00000667184.1-ENSG00000223812.8	9.94749	0	16.8835	23.8642	3.87853e-17
protein_coding|GENSCAN00000031437	5.58175	0	3.3805	23.8382	1.71708e-07
protein_coding|GENSCAN00000042462	5.14717	0	5.11301	23.7745	1.82538e-07
lncRNA|LINC02902-ENSG00000221845.4	7.37431	0	0.33302	23.7691	1.97855e-07
5p-tRF_from_tRNA-Asp-GTC-1-1	11.0261	0	17.7674	23.6207	2.66074e-13
piR-cluster:Hsap_0861_12:7724168..7729869	5.64918	0	7.36848	23.1492	2.36919e-09
protein_coding|GENSCAN00000033919	3.98493	0	5.78647	22.9344	2.24603e-07
protein_coding|GENSCAN00000018145	7.29586	0.0752223	9.26543	22.2483	1.66907e-11
protein_coding|GENSCAN00000003398	10.4051	0	20.4093	22.239	6.95491e-10
protein_coding|GENSCAN00000044856	5.18087	0	7.11474	22.0893	9.31245e-09
lncRNA|C5orf60-ENSG00000204661.9	4.39003	0	9.53288	22.0843	2.19403e-09
lja-MIR7539-5p	2.88097	0	5.74133	21.7125	3.5549e-06
protein_coding|GENSCAN00000036235	4.6033	0	2.37761	21.7063	3.41356e-06
miR-224-5p	5.44109	0.197459	5.82017	20.6877	5.40098e-06
protein_coding|GENSCAN00000046259	12.8571	0	4.93562	20.6347	2.9751e-11
osa-MIR2118q-5p	1.7392	0	15.3903	20.5164	4.93493e-09
protein_coding|GENSCAN00000033736	8.68646	0	0.381238	20.3274	1.83387e-05
protein_coding|GENSCAN00000013317	6.7569	0.846251	2.72241	20.0695	2.39551e-05
protein_coding|GENSCAN00000019101	4.31712	0.0564167	1.07402	18.9205	5.53003e-05
miR-122-3p	27.623	0.934071	7.75795	18.8792	9.47159e-05
lncRNA|LINC00442-(4)	6.51658	2.4499	4.50391	17.9235	1.7269e-05
lncRNA|>ENST00000506899.1-ENSG00000250371.1	4.86108	0	6.79942	17.9015	1.45287e-05
lncRNA|ZNF32-AS3-ENSG00000223910.1	3.07946	13.3004	1.22647	17.8724	1.08836e-05
5p-tRF_from_tRNA-Phe-GAA-3-1	0.796847	19.1538	0.763366	7.45407	0.0275131
miR-1249-3p	15.4033	0.0233734	28.6215	17.5928	9.0942e-05
cqu-mir-998-5p	1.58803	24.531	2.52485	-17.0159	8.75271e-06
lncRNA|LINC01501-(11)	6.39329	1.96064	3.68765	17	1.15555e-06
lncRNA|>ENST00000646805.1-ENSG00000285095.2	4.35592	21.4385	5.32988	-16.9674	1.86002e-07
protein_coding|GENSCAN00000019046	14.468	0.122236	3.95283	16.6083	9.31887e-07
lncRNA|>ENST00000625598.1-ENSG00000280614.1	7.69474	0.667598	0	16.4952	0.00111305
3p-CCA-tRF_from_tRNA-Ser-CGA-4-1	1.69974	26.1845	1.80032	7.00416	0.00437482
protein_coding|GENSCAN00000023020	4.71034	0.254747	0.778088	16.3725	0.00121792
protein_coding|GENSCAN00000008474	54.2451	0.0564167	1.57328	15.9852	2.53598e-09
protein_coding|GENSCAN00000018391	47.1997	2.24271	4.12207	15.901	5.85609e-05
cte-mir-216c-3p	0.546225	17.0973	2.82386	-15.7814	0.000505139
protein_coding|GENSCAN00000025635	5.2181	1.36771	4.41985	15.7363	6.02062e-05
protein_coding|GENSCAN00000031955	6.24279	0.799237	3.15005	15.4494	0.000680229
mdv2-mir-M24-3p	9.13953	4.06963	3.63129	15.3749	0.000356391
miR-4755-3p	6.36161	0.119523	11.7614	15.1037	1.57875e-05
rRNA|SSU:LDOC03007328.18.1810	3.5553	54.1844	8.01655	-15.0954	0.00412279
protein_coding|GENSCAN00000034829	5.8679	0.0376112	2.90375	15.0796	0.000515927
piR-cluster:Hsap_0877_2:23870224..23875828	102.879	0.047014	48.6513	14.789	8.2352e-15
protein_coding|GENSCAN00000036389	5.04618	12.8711	0.829012	-14.5768	0.000723001
protein_coding|GENSCAN00000024270	8.98832	3.89049	10.3548	14.3812	9.96926e-07
protein_coding|GENSCAN00000001637	12.323	0.394917	1.00702	14.2526	0.000440978
protein_coding|GENSCAN00000043179	51.787	1.25997	1.70918	14.1575	0.00532236
protein_coding|GENSCAN00000002748	4.11235	14.6419	0.842022	-13.9567	0.00140417
protein_coding|GENSCAN00000036793	3.84782	2.51706	3.81056	13.6607	0.0123877
protein_coding|GENSCAN00000024805	7.11176	10.9556	7.34421	-13.4229	0.00121792
lncRNA|>ENST00000629499.2-ENSG00000281655.2	21.1411	6.65018	23.5835	13.4015	3.0386e-10
cre-MIR905-3p	54.6524	11.9703	11.1806	13.0779	0.0190324
protein_coding|GENSCAN00000042312	18.4624	0.216264	4.49195	12.9536	0.000421588
lus-MIR159b-3p	16.2756	0.664116	1.44819	12.9514	3.58566e-05
pbv-mir-27a-5p	5.15613	0.645014	2.52113	12.6759	0.0251646
protein_coding|GENSCAN00000027455	12.0692	2.51142	4.06413	12.6101	0.000392355
protein_coding|GENSCAN00000032548	9.3093	0.0658195	3.75202	12.6076	0.000106588
protein_coding|GENSCAN00000035890	6.76564	0.915001	1.28064	12.5052	0.01061
protein_coding|GENSCAN00000045746	8.22162	1.23177	18.7127	12.4417	0.000110987
rRNA|SSU:MSBL01024371.1.1427	5.80659	1.3352	2.62244	12.225	0.00643321
protein_coding|GENSCAN00000043083	7.27013	4.44001	3.701	12.1839	0.00151367
protein_coding|GENSCAN00000046477	3.89726	3.01684	3.83257	11.9614	0.0285756
lncRNA|PWRN2-(3)	9.65211	0.531763	5.84993	11.8949	0.00496478
eca-mir-9112-5p	8.03345	0.0883581	11.373	11.8811	0.00588919
cre-MIR910-5p	8.42812	0.441791	2.43072	11.7906	0.00956861
lncRNA|>ENST00000648050.1-ENSG00000285517.1	10.2796	9.37258	5.10949	11.7651	0.000170459
gga-mir-1711-3p	8.34164	0.0934934	12.4257	11.738	0.00148171
lncRNA|LINC01346-(3)	2.57198	34.8577	5.08817	-11.6779	0.0214406
protein_coding|GENSCAN00000011801	1.30095	14.7537	6.01935	-11.6624	0.0104912
lncRNA|>ENST00000563063.1-ENSG00000259928.1	11.8541	0.0188056	8.68429	11.5569	0.000586448
cme-MIR171i-3p	22.028	7.98021	10.1142	11.3512	5.96437e-08
protein_coding|GENSCAN00000045338	6.49227	0.934934	7.37168	11.2356	0.018553
protein_coding|GENSCAN00000035027	10.5266	2.95492	0.68663	11.1543	0.00453716
protein_coding|GENSCAN00000049484	8.7595	0.627343	7.69262	11.0284	0.011631
protein_coding|GENSCAN00000021348	18.0076	4.62629	5.89078	11.0208	0.000503336
lncRNA|>ENST00000652152.1-ENSG00000286245.1	6.51007	2.66007	9.68781	11.0095	0.00760065
piR-cluster:Hsap_0530_12:133202955..133211025	13.1281	0.33973	7.33512	10.966	0.000219515
mtr-MIR5037c-3p	0.744364	8.62298	3.46739	-10.8722	0.0290592
lncRNA|>ENST00000566954.1-ENSG00000260996.1	11.0387	0.824222	5.08837	10.7916	0.000213397
gga-mir-6646-1-5p_gga-mir-6646-2_stem-loop	7.34293	0.122236	6.49853	10.762	0.0477907
nvi-bantam-3p	378.011	14.9306	7.30854	10.7319	0.00167009
miR-19a-3p	8.30616	0.76424	4.02628	10.716	0.0110231
lncRNA|>ENST00000443993.1-ENSG00000227619.3	6.37295	16.0551	0.272197	10.6929	0.0066097
cin-mir-4040-3p	4.12188	2.66007	4.29415	10.6445	0.0123252
lncRNA|PFN2-AS1-(2)	5.04393	12.9884	0.964923	-10.5579	0.0451247
protein_coding|GENSCAN00000031079	9.34611	1.69579	1.46872	10.4897	0.0140221
odi-mir-1a-3p	5.69979	0	16.7069	10.4459	0.0464183
bma-mir-9510-3p	62.1394	0.0155822	5.86169	10.3965	0.000446843
protein_coding|GENSCAN00000046883	8.20782	0.526289	3.89811	10.2081	0.0193374
protein_coding|GENSCAN00000024941	3.21172	8.98183	3.87827	-10.205	0.0317757
protein_coding|GENSCAN00000046573	0.833185	8.71923	6.35683	-10.2022	0.0249628
ssl-MIR172-3p	21.2862	0.184289	21.3959	10.1653	0.000245846
lncRNA|>ENST00000563635.5-ENSG00000261553.5	15.2039	0.26233	5.05478	10.1458	0.00537038
lncRNA|LINC02441-ENSG00000256643.1	9.73048	0.215997	21.9447	10.1213	1.21004e-05
rRNA|SSU:JSAF02027552.1035.2871	10.8605	0.892417	13.9302	10.0892	0.000791793
protein_coding|GENSCAN00000034499	8.21425	0.0441791	5.97708	10.0642	0.00385494
protein_coding|GENSCAN00000013320	2.38048	0.40432	8.66712	9.99394	0.0403782
lncRNA|BTG2-DT-ENSG00000233791.6	4.96628	0.538985	2.51166	9.85275	0.0178074
lncRNA|>ENST00000655603.1-ENSG00000257711.2	10.0592	16.2237	2.70453	9.746	0.00806051
protein_coding|GENSCAN00000009793	22.3501	2.18657	25.2019	9.52914	6.81953e-05
bra-MIR159a-3p	12.8775	25.7724	8.36866	-9.51155	0.00521493
ath-MIR5652-5p	2.30245	0.270177	7.29742	9.32692	0.011955
lncRNA|RENO1-ENSG00000287431.1	16.5316	0.28048	3.35609	9.2998	0.00919116
piR-cluster:Hsap_0640_5:69184338..69191627	21.8111	0.363769	15.0076	9.28028	0.000568146
cqu-mir-970-5p	153.992	5.86059	10.3819	9.23363	6.60164e-06
protein_coding|GENSCAN00000034606	7.55503	0.574328	4.79608	9.21843	0.00951561
lncRNA|CCDC26-ENSG00000229140.11	11.0323	21.2806	1.78584	9.21389	0.00589267
miR-128-2-3p	112.74	0.381319	40.5939	9.0318	0.0166969
protein_coding|GENSCAN00000010224	17.2805	1.15947	14.3643	8.97927	0.0102286
lncRNA|LINC00917-(11)	3.69343	2.48784	1.75003	8.96346	0.0345595
protein_coding|GENSCAN00000018459	5.44603	8.6327	1.97477	-8.72285	0.0290592
protein_coding|GENSCAN00000020971	10.196	6.40349	1.23327	8.6679	0.0291462
lncRNA|>ENST00000561575.5-ENSG00000260653.6	26.4007	2.06388	20.8703	8.64548	0.000268022
miR-767-3p	61.5056	11.6227	18.1103	8.59926	0.000162872
protein_coding|GENSCAN00000012139	202.35	0.789711	3.0452	8.57206	0.00600763
rno-mir-210-3p	7.30606	16.3245	7.163	-8.41263	0.0121318
protein_coding|GENSCAN00000005520	9.96856	28.6758	4.74223	-8.38854	0.000998867
misc_RNA|Y_RNA-ENSG00000239180.1	7.50982	7.10194	14.006	8.36354	0.00818689
lncRNA|>ENST00000609909.1-ENSG00000273373.1	28.4965	4.02906	4.7929	8.24957	0.00762215
lncRNA|>ENST00000662663.1-ENSG00000287738.1	9.55586	29.6315	1.75754	-8.24246	0.0275866
gma-MIR9765-5p	61.0099	0.808396	31.5495	8.17133	0.00168344
lncRNA|>ENST00000451362.1-ENSG00000237390.1	72.4249	1.15429	73.5608	8.14384	6.76576e-05
piR-cluster:Hsap_0561_13:52688095..52695960	9.04702	6.79792	8.33529	8.08276	0.0212304
mmu-mir-7018-5p	19.9614	12.0079	20.0731	8.05814	9.47159e-05
piR-cluster:Hsap_0454_22:29499753..29508488	14.4153	0.219576	5.35665	8.049	0.00561186
rRNA|SSU:JSAF02007699.3169.4976	6.92058	3.00946	15.2777	7.95701	0.00700768
protein_coding|GENSCAN00000014490	103.828	2.54128	17.8708	7.94718	0.00107705
lncRNA|GRM5-AS1-ENSG00000255082.1	118.89	4.35398	17.6919	7.93418	0.00239033
mmu-mir-6420-5p	126.235	7.27008	34.6408	7.79584	0.000470972
rRNA|SSU:LDOC03006829.7345.9206	59.5078	7.18159	45.7968	7.76433	0.000392355
piR-cluster:Hsap_0367_5:140107336..140116926	61.0566	1.19364	12.8692	7.74218	4.65135e-06
lncRNA|SLC7A11-AS1-(2)	18.3971	2.77461	7.04533	7.73047	0.0337101
piR-cluster:Hsap_0729_17:58089262..58095918	9.44495	0.955761	5.78075	7.62691	0.0211297
lncRNA|LINC02367-(11)	0.980437	17.0659	3.81659	-7.57666	0.0407472
protein_coding|GENSCAN00000007951	11.9087	1.56208	8.50481	7.49923	0.0251646
protein_coding|GENSCAN00000037121	17.0439	74.3019	7.43224	-7.47811	0.00509826
3p-CCA-tRF_from_tRNA-Thr-TGT-1-1	18.7585	8.74395	5.82737	6.85799	0.00853346
protein_coding|GENSCAN00000004635	9.90528	0.391427	18.3056	7.41808	0.0157645
lja-MIR11155e-5p	45.2932	53.5335	16.8536	7.40915	0.00215574
protein_coding|GENSCAN00000023382	50.6986	0.795194	41.8804	7.35898	0.00156218
lncRNA|>ENST00000605200.1-ENSG00000271119.1	18.5045	5.8693	16.7698	7.33249	0.0386435
piR-cluster:Hsap_0466_3:120323191..120331803	59.2734	0	28.2142	7.11064	0.000272372
lncRNA|>ENST00000624102.1-ENSG00000279558.1	69.161	0.119725	56.2371	7.08673	0.000296416
dps-mir-2543b-2-5p	20.9508	0.859262	16.5425	7.08276	0.011477
lncRNA|>ENST00000656220.1-ENSG00000279249.3	94.3945	0.371104	56.6587	7.06178	0.003267
piR-cluster:Hsap_0665_17:43124017..43131110	19.5189	0.952465	14.6389	7.04873	0.0214406
chi-mir-449c-3p	33.2936	2.70867	25.5756	7.02396	0.00084671
3p-CCA-tRF_from_tRNA-Leu-CAA-1-2	124.493	12.6346	8.07929	6.44919	0.00084671
protein_coding|GENSCAN00000040767	36.3982	0.345251	6.37151	6.97498	0.016502
piR-cluster:Hsap_0477_2:112574394..112582925	30.0636	0.799087	24.3629	6.94614	0.007624
piR-cluster:Hsap_0316_12:116711937..116722015	62.9725	0.0311645	35.2837	6.92045	0.000277936
lncRNA|>ENST00000597015.1-ENSG00000269445.1	30.0605	5.83874	28.9487	6.90888	0.0066097
lncRNA|>ENST00000562284.1-ENSG00000260918.1	32.6531	6.36161	17.1322	6.89343	0.00156218
rRNA|SSU:LCYE01026083.10455.12286	84.9073	1.85936	42.9285	6.89182	0.0106666
piR-cluster:Hsap_0808_3:10299010..10305012	38.4014	7.26245	26.7478	6.87572	0.00101317
protein_coding|GENSCAN00000036105	20.7712	0.838288	12.7639	6.86331	0.00816938
5p-tRF_from_MT-TT-ENSG00000210195.2	51.4193	1.54718	29.8307	4.36302	0.0487467
lncRNA|>ENST00000663579.1-ENSG00000245552.8	15.3827	9.31025	5.37849	6.82138	0.0341582
protein_coding|GENSCAN00000022008	24.777	0	7.92585	6.75832	0.0204672
tca-mir-3892-3p	24.112	0.251123	34.0954	6.75613	0.0179241
protein_coding|GENSCAN00000024173	49.6175	8.7217	22.3578	6.75455	0.00084671
rRNA|LSU:LKHW01002581.1.3224	27.9741	12.361	27.2551	6.72404	0.000481816
protein_coding|GENSCAN00000000398	17.7268	2.73422	16.3051	6.67991	0.00573178
piR-cluster:Hsap_0799_15:43823361..43829450	22.7302	0	6.5488	6.63948	0.0425236
protein_coding|GENSCAN00000010447	71.7935	20.8186	7.10314	6.57872	0.0451247
osa-MIR5799-3p	53.6397	0.182418	36.7205	6.56688	0.0170062
protein_coding|GENSCAN00000021334	3.74188	38.3269	50.5187	-6.49782	0.0438313
lncRNA|>ENST00000562166.1-ENSG00000261093.1	55.394	0.0389556	7.06405	6.48642	0.0307745
piR-cluster:Hsap_0774_17:9910679..9917017	26.1626	0.0499773	10.8915	6.46396	0.044297
5p-tRF_from_MT-TK-ENSG00000210156.1	83.9726	1.55595	16.813	2.82529	0.0451247
gra-MIR8665-5p	29.9871	0	14.1109	6.44065	0.00234349
piR-cluster:Hsap_0383_7:100033191..100042637	14.1224	4.45799	15.4949	6.4406	0.0233331
protein_coding|GENSCAN00000016339	60.0587	2.59244	32.1985	6.3673	0.000273985
lncRNA|>ENST00000623440.1-ENSG00000279175.1	14.7512	4.14276	6.40323	6.33534	0.00775076
lncRNA|HULC-(38)	32.4807	0.0282084	30.3819	6.28299	0.00119872
gma-MIR5676-5p	33.7717	12.6544	7.90438	6.17636	0.0105208
lncRNA|>ENST00000598846.1-ENSG00000268575.1	15.0378	5.23672	18.1019	6.16677	0.0428309
mtr-MIR5758-3p	23.0321	0.0282084	16.657	6.10243	0.0310084
protein_coding|GENSCAN00000026181	35.1665	0	20.227	6.0905	0.0181109
protein_coding|GENSCAN00000049820	44.381	0	22.8399	6.06557	0.00806051
lncRNA|LINC01980-ENSG00000225548.7	76.9831	21.577	87.803	6.06369	0.0190683
rRNA|SSU:LCYE01000663.11983.13219	63.7199	0	29.3781	6.06149	0.044297
piR-cluster:Hsap_0636_2:128189717..128197063	72.1712	0.0752223	7.45598	6.04742	0.0231709
protein_coding|GENSCAN00000046045	59.0789	3.37172	6.39124	6.01012	0.0220323
protein_coding|GENSCAN00000026215	42.1406	0.256239	17.156	5.97324	0.0210349
piR-cluster:Hsap_0742_1:28863554..28870156	26.4026	3.34144	13.2867	5.96173	0.0242961
protein_coding|GENSCAN00000000127	40.3332	0.601575	11.1342	5.95636	0.0102077
protein_coding|GENSCAN00000001675	26.9995	1.28846	30.081	5.88329	0.0123073
piR-cluster:Hsap_0710_5:112160196..112166999	17.3001	0.0934934	23.778	5.88271	0.0281872
protein_coding|GENSCAN00000003565	29.5356	0.188637	12.2792	5.85969	0.0403782
lncRNA|EHHADH-AS1-(2)	48.1685	0.0311645	46.8403	5.79292	0.0140465
mmu-mir-7689-5p	175.637	14.0626	6.06783	5.7802	0.0120766
piR-cluster:Hsap_0460_10:96987080..96995763	24.2137	1.18545	16.0932	5.74414	0.0300002
protein_coding|GENSCAN00000031726	38.08	0	20.0755	5.73346	0.0317757
lncRNA|>ENST00000654743.1-ENSG00000226239.2	25.5737	3.85162	21.3426	5.72379	0.0333199
lncRNA|PKD1L1-AS1-ENSG00000136275.10	50.5153	1.1971	35.035	5.71985	0.00260028
piR-cluster:Hsap_0580_17:21238115..21245893	23.8679	0.272172	9.47935	5.71621	0.0197534
ppe-MIR8126-5p	238.925	12.2012	137.228	5.69691	0.00571944
piR-cluster:Hsap_0476_22:30024434..30032971	31.6065	7.34626	13.8307	5.64932	0.010922
piR-cluster:Hsap_0324_HSCHRUN_RANDOM_CTG10:169024..179000	18.8481	0.220895	9.18291	5.64562	0.0372742
protein_coding|GENSCAN00000007180	38.5468	20.4099	37.0545	5.62738	0.00410599
aly-MIR4236-5p	29.0706	10.8574	38.8474	5.58506	0.0026984
piR-cluster:Hsap_0173_8:144836175..144849490	34.1263	9.94303	8.66395	5.58224	0.00651341
protein_coding|GENSCAN00000046059	27.3667	3.02563	8.37567	5.54429	0.0210349
protein_coding|GENSCAN00000035670	32.9139	0	28.8122	5.54095	0.0333199
protein_coding|GENSCAN00000002338	29.1521	0.239951	11.3364	5.51279	0.0345595
piR-cluster:Hsap_0834_6:42693409..42699303	12.4098	8.10335	15.0421	5.50088	0.0217966
piR-cluster:Hsap_0755_17:59395034..59401539	82.1063	11.1859	39.5288	5.45756	0.0031465
piR-cluster:Hsap_0788_2:70984178..70990359	16.0781	0.86492	22.2375	5.36947	0.0398443
piR-cluster:Hsap_0707_17:19333027..19339853	21.2409	3.44533	19.6506	5.33094	0.0329934
osa-MIR5149-3p	97.2543	6.85569	57.3968	5.32963	0.0135366
piR-cluster:Hsap_0342_20:5189406..5199274	28.0037	33.2337	17.3219	5.31736	0.0249628
piR-cluster:Hsap_0210_19:57539009..57551008	21.9406	0.205412	13.0489	5.27916	0.0464183
piR-cluster:Hsap_0297_9:97667522..97677976	371.816	80.8931	7.29453	5.22765	0.0249928
protein_coding|GENSCAN00000002702	36.3046	0.274549	31.8475	5.22093	0.0463053
piR-cluster:Hsap_0267_5:128193087..128203991	23.9448	5.26421	29.5748	5.2101	0.037062
piR-cluster:Hsap_0417_19:57899049..57907995	31.752	3.64166	9.35977	5.20017	0.0297707
miR-132-3p	38.5401	5.12753	12.6643	5.18225	0.0139674
protein_coding|GENSCAN00000043497	29.5051	7.10074	23.9703	5.10705	0.0419758
der-mir-9691-3p	34.3847	11.664	29.9188	5.00849	0.0139674
piR-cluster:Hsap_0922_3:52835326..52840346	135.292	8.69655	26.2212	4.99007	0.0193374
piR-cluster:Hsap_0422_11:35805101..35814008	46.7543	4.34816	27.3581	4.96265	0.0364267
protein_coding|GENSCAN00000007341	80.6871	27.6654	43.5997	4.96263	0.00884891
lncRNA|MIR646HG-(27)	286.888	8.1016	32.7855	4.91764	0.00276592
mmu-mir-5108-3p	74.7923	21.3095	45.8165	4.91071	0.00820933
piR-cluster:Hsap_0512_22:23159438..23167649	48.5959	4.53428	19.9625	4.83708	0.0297986
gga-mir-6578-5p	57.4059	6.71565	36.7024	4.83456	0.0451247
piR-cluster:Hsap_0824_7:134289085..134295017	49.7522	9.42833	31.4845	4.80193	0.0161774
protein_coding|GENSCAN00000015863	60.5709	2.95929	48.0765	4.74234	0.0428309
lncRNA|PACRG-AS1-ENSG00000281692.3	54.0034	1.75602	34.7351	4.70866	0.0259977
piR-cluster:Hsap_0923_1:14374001..14379019	121.655	17.1786	58.767	4.63074	0.0277546
miR-625-3p	51.8927	9.16172	19.336	4.58029	0.0304247
piR-cluster:Hsap_0268_9:129803021..129813911	35.0494	26.0829	18.1544	4.5721	0.044297
piR-cluster:Hsap_0465_9:127788139..127796762	49.1356	4.34229	33.936	4.56057	0.0135366
piR-cluster:Hsap_0795_12:121775697..121781829	49.9795	8.58256	21.5359	4.46621	0.0251646
5p-tR-half_from_tRNA-Leu-CAG-2-2	75.8416	46.8365	228.035	-16.4652	1.87355e-07
piR-cluster:Hsap_0497_6:108678257..108686584	68.8024	17.6998	28.8391	4.32055	0.0419758
piR-cluster:Hsap_0661_2:240776132..240783243	47.8643	2.89294	27.989	4.20916	0.0323991
piR-cluster:Hsap_0094_6:26187254..26207188	361.922	16.9529	42.4069	3.80089	0.0234709
piR-cluster:Hsap_0136_12:54228090..54243954	45.0725	9.80865	52.5507	3.76125	0.01042
piR-cluster:Hsap_0065_4:110612330..110638025	296.832	89.6584	93.2618	3.73211	0.00108564
piR-cluster:Hsap_0057_6:26030151..26056975	347.142	19.2042	100.62	3.68486	0.0210349
piR-cluster:Hsap_0121_20:63755297..63771867	88.1824	18.1748	26.2103	3.59241	0.0381419
rRNA|SSU:LJII01000292.255046.256899	392.001	47.315	118.736	3.10749	0.0448844
piR-cluster:Hsap_0023_1:147253060..147301711	156.402	41.6796	47.2228	2.9995	0.0403715
3p-tR-half_from_tRNA-Arg-TCG-3-1	544.051	334.384	564.735	-17.8611	2.88329e-05
miR-335-5p	156.935	63.602	113.215	2.7663	0.0487264
piR-cluster:Hsap_0357_10:272403..282106	187.22	30.8932	83.5773	2.74675	0.0337397
hme-mir-6308-5p	166.226	45.7725	86.6784	2.60595	0.0478411
misc-tRF_from_tRNA-Asp-GTC-1-1	87.2129	241.707	83.6884	-2.51294	0.0438313
