# Supplementary material for: Assessing spermatozoal small ribonucleic acids and their relationship to blastocyst development in idiopathic infertile males
Source: Sci Rep. 2022 Nov 21;12:20010. doi: 10.1038/s41598-022-24568-w (PMC9678953; doi:10.1038/s41598-022-24568-w)
Supplement: Supplementary file 5 — Supplementary Information 5. [file 41598_2022_24568_MOESM5_ESM.xlsx]

## Sheet: Supplementary Table S4
Supplementary Table S4: Differentially Expressed miRNAs
Gene	Sample Count*	Hi Mean Expression**	Lo Mean Expression**	Av Mean Expression**	Log2FoldChange***	p-adj
miR-92a-3p	30	95.2697	2036.66	418.394	-5.38805	0.0257892		*Only differentially expressed small RNAs present in 5 or more samples are included
miR-139-5p	14	71.0098	0.703309	48.7228	13.5272	2.07734e-06		**Expression values for the high, low and average blastocyst rate groups were normalized using a mean of ratios to allow for gene count comparisons between and within samples
miR-190b-5p	12	7.70667	0.0452547	12.6025	15.5596	1.32477e-06		***Positive ‘log2foldchange’ values indicate up-regulation in the Hi group
miR-1343-5p	11	0.11169	33.9597	7.68202	-12.7887	0.000470934
miR-19a-3p	11	21.0604	0.353773	6.3023	9.40865	0.046219
let-7f-2-5p	10	96.1272	0	187.966	28.1772	2.45736e-16
miR-4755-3p	10	5.00995	0.0711955	25.3303	16.8597	5.04455e-06
miR-1249-3p	9	8.58759	0.0111265	22.073	14.592	0.000594242
miR-139-3p	9	13.0504	0.0708649	8.37832	12.0587	0.00984205
miR-487a-5p	8	14.8312	0	39.6357	22.4804	5.51768e-08
miR-379-5p	8	41.6107	0	7.45856	22.2872	8.01387e-08
miR-224-5p	8	27.5793	0.80993	9.0454	20.6229	1.32477e-06
miR-122-3p	8	130.988	0.432389	31.7909	17.1686	0.000114989
miR-651-5p	8	2.58202	0.0668045	2.26925	16.7313	0.000592703
miR-6777-5p	8	5.74485	0.0107749	15.3933	14.4138	0.00204022
miR-619-5p	8	0.583819	0.287892	13.8742	-10.9591	0.0388588
miR-6843-5p	7	17.1603	0	0.275791	34.7605	1.04007e-15
miR-5001-3p	7	2.40559	0	1.65813	32.1523	2.00095e-13
miR-200b-5p	7	0	0.237337	11.5858	-27.4543	2.13118e-11
miR-495-3p	7	75.818	34.4725	31.5284	-19.099	2.98021e-05
miR-1976-5p	7	10.6003	0.0150849	0.324171	13.8155	0.00709369
miR-4448-3p	7	90.6938	0.0301698	15.3412	13.4918	0.0116123
miR-424-3p	6	1.18208	30.4689	6.68107	-26.2838	3.01773e-09
miR-219a-2-3p	6	71.7336	0	9.3246	24.6503	4.21293e-08
miR-1180-3p	6	3.21663	0.0333794	0.834857	22.0281	1.3756e-06
let-7a-1-5p	6	0	60.6716	22.9668	-19.8889	2.01893e-05
miR-340-3p	6	7.89719	0	15.0417	19.6678	2.6018e-05
miR-1268b-5p	6	1.13016	2.90687	1.70487	-18.4949	0.000101725
miR-517c-3p	6	0.458541	0.0387897	4.05558	18.0947	0.000153541
miR-7-1-5p	6	14.7455	22.0624	5.88673	-17.0599	0.000474362
miR-4449-5p	6	0.320122	2.88429	1.86248	-13.3678	0.015476
miR-671-5p	5	0	0.551332	1.91258	-34.9689	1.00176e-15
miR-7-1-3p	5	2.33088	0	17.4478	26.0826	4.0993e-09
miR-1283-1-5p	5	0.0608404	0	1.1777	23.1156	3.64878e-07
miR-4301-5p	5	0.1439	0	6.30754	16.7815	0.000645127
miR-1268a	5	1.17991	66.254	13.4447	-14.5813	0.00536351
miR-4718-5p	5	14.527	0	17.6552	13.5411	0.0136719
