# Supplementary material for: Assessing spermatozoal small ribonucleic acids and their relationship to blastocyst development in idiopathic infertile males
Source: Sci Rep. 2022 Nov 21;12:20010. doi: 10.1038/s41598-022-24568-w (PMC9678953; doi:10.1038/s41598-022-24568-w)
Supplement: Supplementary file 6 — Supplementary Information 6. [file 41598_2022_24568_MOESM6_ESM.xlsx]

## Sheet: Supplementary Table S5
Supplementary Table S5: miRNA Target Genes for Gene Ontology Analysis
Target Gene	Gene List*	miRNA**
TBX1	Up-regulated miRNAs	miR-139-5p
H2AFV	Up-regulated miRNAs	miR-139-5p		*Gene lists sharing target genes are indicated and separated by a '/'
DPY30	Up-regulated miRNAs	miR-139-5p		**miRNas sharing target genes are indicated and separated by a '/'
ARL15	Up-regulated miRNAs	miR-139-5p
MORN4	Up-regulated miRNAs	miR-139-5p
PIEZO1	Up-regulated miRNAs	miR-139-5p
HOXB2	Up-regulated miRNAs	miR-139-5p
NDRG2	Up-regulated miRNAs	miR-139-5p
SCAPER	Up-regulated miRNAs	miR-139-5p
TMF1	Up-regulated miRNAs	miR-139-5p
CACNB2	Up-regulated miRNAs	miR-190b-5p
SMAD2	Up-regulated miRNAs	miR-190b-5p
NEUROD1	Up-regulated miRNAs	miR-190b-5p
ERG	Up-regulated miRNAs	miR-190b-5p
PTHLH	Up-regulated miRNAs	miR-190b-5p
SAMD4A	Up-regulated miRNAs	miR-190b-5p
CEBPA	Up-regulated miRNAs	miR-190b-5p
FGF10	Up-regulated miRNAs	miR-190b-5p
KLF15	Up-regulated miRNAs	miR-190b-5p
TMEM161B	Up-regulated miRNAs	miR-190b-5p
CTDSPL2	Up-regulated miRNAs	miR-19a-3p
KBTBD8	Up-regulated miRNAs	miR-19a-3p
ZMYND11	Up-regulated miRNAs	miR-19a-3p
CHIC1	Up-regulated miRNAs	miR-19a-3p
C11orf96	Up-regulated miRNAs	miR-19a-3p
QKI	Up-regulated miRNAs	miR-19a-3p
PMEPA1	Up-regulated miRNAs	miR-19a-3p
LONRF1	Up-regulated miRNAs	miR-19a-3p
ZBTB18	Up-regulated miRNAs	miR-19a-3p
RNF11	Up-regulated miRNAs	miR-19a-3p
HMGA2	Up-regulated miRNAs/Down-regulated miRNAs/Highly annotated miRNAs	let-7a-5p/let-7c-5p/let-7e-5p/let-7f-5p/let-7g-5p
ARID3B	Up-regulated miRNAs/Down-regulated miRNAs/Highly annotated miRNAs	let-7a-5p/let-7c-5p/let-7e-5p/let-7f-5p/let-7g-5p
LIN28B	Up-regulated miRNAs/Down-regulated miRNAs/Highly annotated miRNAs	let-7a-5p/let-7c-5p/let-7e-5p/let-7f-5p/let-7g-5p
FIGN	Up-regulated miRNAs/Down-regulated miRNAs/Highly annotated miRNAs	let-7a-5p/let-7c-5p/let-7e-5p/let-7f-5p/let-7g-5p
TRIM71	Up-regulated miRNAs/Down-regulated miRNAs/Highly annotated miRNAs	let-7a-5p/let-7c-5p/let-7e-5p/let-7f-5p/let-7g-5p
NR6A1	Up-regulated miRNAs/Down-regulated miRNAs/Highly annotated miRNAs	let-7a-5p/let-7c-5p/let-7e-5p/let-7f-5p/let-7g-5p
THRSP	Up-regulated miRNAs/Down-regulated miRNAs/Highly annotated miRNAs	let-7a-5p/let-7c-5p/let-7e-5p/let-7f-5p/let-7g-5p
USP44	Up-regulated miRNAs/Down-regulated miRNAs/Highly annotated miRNAs	let-7a-5p/let-7c-5p/let-7e-5p/let-7f-5p/let-7g-5p
FAM222B	Up-regulated miRNAs/Down-regulated miRNAs/Highly annotated miRNAs	let-7a-5p/let-7c-5p/let-7e-5p/let-7f-5p/let-7g-5p
IGDCC3	Up-regulated miRNAs/Down-regulated miRNAs/Highly annotated miRNAs	let-7a-5p/let-7c-5p/let-7e-5p/let-7f-5p/let-7g-5p
C10orf25	Down-regulated miRNAs	miR-671-5p
SLC30A6	Down-regulated miRNAs	miR-671-5p
GDPD5	Down-regulated miRNAs	miR-671-5p
FAM83F	Down-regulated miRNAs	miR-671-5p
CCDC167	Down-regulated miRNAs	miR-671-5p
ZNF233	Down-regulated miRNAs	miR-671-5p
LGALS3BP	Down-regulated miRNAs	miR-671-5p
CPNE2	Down-regulated miRNAs	miR-671-5p
ST8SIA5	Down-regulated miRNAs	miR-671-5p
BCAP31	Down-regulated miRNAs	miR-671-5p
ZNF99	Down-regulated miRNAs	miR-200b-5p
AL354808.2	Down-regulated miRNAs	miR-200b-5p
LSM6	Down-regulated miRNAs	miR-200b-5p
RP11-758M4.1	Down-regulated miRNAs	miR-200b-5p
AL583828.1	Down-regulated miRNAs	miR-200b-5p
ASNSD1	Down-regulated miRNAs	miR-200b-5p
CWH43	Down-regulated miRNAs	miR-200b-5p
SRSF7	Down-regulated miRNAs	miR-200b-5p
NDUFB3	Down-regulated miRNAs	miR-200b-5p
FGF4	Down-regulated miRNAs	miR-200b-5p
HNRNPA0	Down-regulated miRNAs	miR-424-3p
RHOXF2	Down-regulated miRNAs	miR-424-3p
TXNL4A	Down-regulated miRNAs	miR-424-3p
AL078585.1	Down-regulated miRNAs	miR-424-3p
TMEM70	Down-regulated miRNAs	miR-424-3p
TEX30	Down-regulated miRNAs	miR-424-3p
CREB3L4	Down-regulated miRNAs	miR-424-3p
EID3	Down-regulated miRNAs	miR-424-3p
RNF13	Down-regulated miRNAs	miR-424-3p
AC027763.2	Down-regulated miRNAs	miR-424-3p
PSMC6	Down-regulated miRNAs	miR-495-3p
TNFRSF1B	Down-regulated miRNAs	miR-495-3p
ELOVL7	Down-regulated miRNAs	miR-495-3p
NABP1	Down-regulated miRNAs	miR-495-3p
RP11-187E13.2	Down-regulated miRNAs	miR-495-3p
DDIT4	Down-regulated miRNAs	miR-495-3p
PAFAH1B2	Down-regulated miRNAs	miR-495-3p
PAQR9	Down-regulated miRNAs	miR-495-3p
HSDL2	Down-regulated miRNAs	miR-495-3p
FAM187A	Down-regulated miRNAs	miR-495-3p
CTDNEP1	Highly annotated miRNAs	miR-122-5p
ALDOA	Highly annotated miRNAs	miR-122-5p
RFXAP	Highly annotated miRNAs	miR-122-5p
PLEKHB2	Highly annotated miRNAs	miR-122-5p
MASP1	Highly annotated miRNAs	miR-122-5p
CLIC4	Highly annotated miRNAs	miR-122-5p
SLC52A2	Highly annotated miRNAs	miR-122-5p
PRKRA	Highly annotated miRNAs	miR-122-5p
NICN1	Highly annotated miRNAs	miR-122-5p
AC002451.1	Highly annotated miRNAs	miR-122-5p
BRWD1	Highly annotated miRNAs	miR-21-5p
ZNF367	Highly annotated miRNAs	miR-21-5p
KRIT1	Highly annotated miRNAs	miR-21-5p
IL12A	Highly annotated miRNAs	miR-21-5p
FASLG	Highly annotated miRNAs	miR-21-5p
CCL1	Highly annotated miRNAs	miR-21-5p
GPR64	Highly annotated miRNAs	miR-21-5p
AIM1L	Highly annotated miRNAs	miR-21-5p
PLEKHA1	Highly annotated miRNAs	miR-21-5p
RSAD2	Highly annotated miRNAs	miR-21-5p
FAM169B	Highly annotated miRNAs	miR-125a-5p
DRAM2	Highly annotated miRNAs	miR-125a-5p
GCNT1	Highly annotated miRNAs	miR-125a-5p
RFXANK	Highly annotated miRNAs	miR-125a-5p
TRIM71 (dup)	Highly annotated miRNAs	miR-125a-5p
NLRC5	Highly annotated miRNAs	miR-125a-5p
BAK1	Highly annotated miRNAs	miR-125a-5p
SWSAP1	Highly annotated miRNAs	miR-125a-5p
NPL	Highly annotated miRNAs	miR-125a-5p
C19orf54	Highly annotated miRNAs	miR-125a-5p
CD69	Highly annotated miRNAs	miR-92a-3p
DCAF6	Highly annotated miRNAs	miR-92a-3p
FBXW7	Highly annotated miRNAs	miR-92a-3p
FNIP1	Highly annotated miRNAs	miR-92a-3p
B3GALT2	Highly annotated miRNAs	miR-92a-3p
RAB23	Highly annotated miRNAs	miR-92a-3p
HIPK3	Highly annotated miRNAs	miR-92a-3p
MAN2A1	Highly annotated miRNAs	miR-92a-3p
BTG2	Highly annotated miRNAs	miR-92a-3p
GLRA1	Highly annotated miRNAs	miR-92a-3p
BDNF	Highly annotated miRNAs	miR-10a-5p
ARSJ	Highly annotated miRNAs	miR-10a-5p
CRLF3	Highly annotated miRNAs	miR-10a-5p
TFAP2C	Highly annotated miRNAs	miR-10a-5p
HOXA3	Highly annotated miRNAs	miR-10a-5p
VWC2L	Highly annotated miRNAs	miR-10a-5p
SLC6A19	Highly annotated miRNAs	miR-10a-5p
RNF186	Highly annotated miRNAs	miR-10a-5p
SOBP	Highly annotated miRNAs	miR-10a-5p
TFRC	Highly annotated miRNAs	miR-10a-5p
