# Supplementary material for: Assessing spermatozoal small ribonucleic acids and their relationship to blastocyst development in idiopathic infertile males
Source: Sci Rep. 2022 Nov 21;12:20010. doi: 10.1038/s41598-022-24568-w (PMC9678953; doi:10.1038/s41598-022-24568-w)
Supplement: Supplementary file 7 — Supplementary Information 7. [file 41598_2022_24568_MOESM7_ESM.xlsx]

## Sheet: Supplementary Table S6
Supplementary Table S6: Functional Categories of Target Genes of Up-Regulated miRNAs
High level GO category	Genes
Regulation of signaling	ZMYND11 FGF10 PMEPA1 USP44 CTDSPL2 TMF1 HMGA2 NEUROD1 KLF15 NDRG2 CACNB2 SMAD2 TBX1
Regulation of response to stimulus	ZMYND11 FGF10 PTHLH PMEPA1 USP44 CTDSPL2 HMGA2 NEUROD1 KLF15 NDRG2 SMAD2 TBX1 CEBPA
Regulation of biological quality	SAMD4A FGF10 PIEZO1 TMF1 NEUROD1 KLF15 CACNB2 SMAD2 LIN28B TRIM71 CEBPA
Anatomical structure morphogenesis	FGF10 QKI TMF1 HMGA2 NEUROD1 KBTBD8 HOXB2 SMAD2 TBX1 TRIM71
Response to stress	ZMYND11 FGF10 PTHLH TMF1 HMGA2 KLF15 MORN4 SMAD2 CEBPA
Response to endogenous stimulus	FGF10 PMEPA1 CTDSPL2 TMF1 HMGA2 KLF15 SMAD2 TBX1 TRIM71
Regulation of developmental process	FGF10 PTHLH PIEZO1 HMGA2 DPY30 NEUROD1 SMAD2 TBX1 CEBPA
Regulation of multicellular organismal process	FGF10 PTHLH TMF1 HMGA2 DPY30 NEUROD1 NDRG2 CACNB2 SMAD2
System process	FGF10 TMF1 NEUROD1 KLF15 CACNB2 HOXB2 IGDCC3 TBX1
Cell population proliferation	FGF10 PTHLH HMGA2 NDRG2 SMAD2 TBX1 TRIM71 CEBPA
Response to external stimulus	ZMYND11 FGF10 PTHLH PIEZO1 TMF1 HMGA2 THRSP CEBPA
Macromolecule localization	FGF10 QKI CTDSPL2 TMF1 THRSP NEUROD1 CACNB2 SMAD2
Immune system process	ZMYND11 FGF10 PTHLH TMF1 DPY30 TBX1 CEBPA
Catabolic process	SAMD4A RNF11 USP44 TMF1 LIN28B TRIM71 CEBPA
Anatomical structure formation involved in morphogenesis	FGF10 TMF1 HMGA2 KBTBD8 SMAD2 TBX1 TRIM71
Regulation of molecular function	FGF10 USP44 HMGA2 NEUROD1 CACNB2 SMAD2 CEBPA
Reproduction	FGF10 PTHLH QKI TMF1 NR6A1 CEBPA
Reproductive process	FGF10 PTHLH QKI TMF1 NR6A1 CEBPA
Regulation of localization	FGF10 CTDSPL2 TMF1 NEUROD1 KLF15 CACNB2
Cellular localization	FGF10 CTDSPL2 THRSP DPY30 NEUROD1 CACNB2
Response to biotic stimulus	ZMYND11 FGF10 TMF1 HMGA2 THRSP
Biological process involved in interspecies interaction between organisms	ZMYND11 FGF10 TMF1 HMGA2 THRSP
Response to other organism	ZMYND11 FGF10 TMF1 HMGA2 THRSP
Multi-organism process	PTHLH QKI TMF1 NR6A1
Immune system development	FGF10 DPY30 TBX1 CEBPA
Regulation of immune system process	FGF10 PTHLH DPY30 CEBPA
Developmental process involved in reproduction	FGF10 QKI TMF1 CEBPA
Cell cycle process	FGF10 USP44 HMGA2 TRIM71
Cellular component biogenesis	PIEZO1 PMEPA1 TMF1 SMAD2
Multi-organism reproductive process	PTHLH QKI TMF1 NR6A1
Growth	FGF10 HMGA2 SMAD2
Locomotion	FGF10 TMF1 TBX1
Immune response	ZMYND11 PTHLH TMF1
Sexual reproduction	QKI TMF1 NR6A1
Multicellular organism reproduction	QKI TMF1 NR6A1
Multicellular organismal reproductive process	QKI TMF1 NR6A1
Cell motility	FGF10 TMF1 TBX1
Localization of cell	FGF10 TMF1 TBX1
Maintenance of cell number	FGF10 HMGA2 SMAD2
Response to abiotic stimulus	PIEZO1 HMGA2
Regulation of cellular component biogenesis	PIEZO1 PMEPA1
Leukocyte activation	FGF10 CEBPA
Developmental growth	FGF10 SMAD2
Detection of stimulus	PIEZO1 HMGA2
Behavior	TBX1
Biological adhesion	PIEZO1
Cell adhesion	PIEZO1
Neurotransmitter secretion	CACNB2
Spermatid nucleus differentiation	TMF1
Synaptic vesicle exocytosis	CACNB2
Regulation of cell adhesion	PIEZO1
Developmental induction	FGF10
Methylation	DPY30
Modulation of process of other organism	HMGA2
Regulation of growth	HMGA2
Regulation of locomotion	FGF10
Taxis	FGF10
Muscle adaptation	KLF15
Multi-multicellular organism process	PTHLH
Biological process involved in intraspecies interaction between organisms	TBX1
Induction of synaptic vesicle exocytosis by positive regulation of presynaptic cytosolic calcium ion concentration	CACNB2
