# Supplementary material for: Assessing spermatozoal small ribonucleic acids and their relationship to blastocyst development in idiopathic infertile males
Source: Sci Rep. 2022 Nov 21;12:20010. doi: 10.1038/s41598-022-24568-w (PMC9678953; doi:10.1038/s41598-022-24568-w)
Supplement: Supplementary file 8 — Supplementary Information 8. [file 41598_2022_24568_MOESM8_ESM.xlsx]

## Sheet: Supplementary Table S7
Supplementary Table S7: KEGG Pathway Analysis of miRNA Target Genes
Pathway	Number of Target Genes*	KEGG Identifier | Target Gene		*Only pathways involving 2 or more target genes are included
hsa01100 Metabolic pathways - Homo sapiens (human)	9	hsa:226 | ALDOA; aldolase, fructose-bisphosphate A hsa:2650 | GCNT1; glucosaminyl (N-acetyl) transferase 1 hsa:29906 | ST8SIA5; ST8 alpha-N-acetyl-neuraminide alpha-2,8-sialyltransferase 5 hsa:4124 | MAN2A1; mannosidase alpha class 2A member 1 hsa:4709 | NDUFB3; NADH:ubiquinone oxidoreductase subunit B3 hsa:5049 | PAFAH1B2; platelet activating factor acetylhydrolase 1b catalytic subunit 2 hsa:799…
hsa05200 Pathways in cancer - Homo sapiens (human)	7	hsa:1050 | CEBPA; CCAAT enhancer binding protein alpha hsa:2249 | FGF4; fibroblast growth factor 4 hsa:2255 | FGF10; fibroblast growth factor 10 hsa:356 | FASLG; Fas ligand hsa:3592 | IL12A; interleukin 12A hsa:4087 | SMAD2; SMAD family member 2 hsa:578 | BAK1; BCL2 antagonist/killer 1
hsa05168 Herpes simplex virus 1 infection - Homo sapiens (human)	6	hsa:353355 | ZNF233; zinc finger protein 233 hsa:356 | FASLG; Fas ligand hsa:3592 | IL12A; interleukin 12A hsa:578 | BAK1; BCL2 antagonist/killer 1 hsa:6432 | SRSF7; serine and arginine rich splicing factor 7 hsa:7652 | ZNF99; zinc finger protein 99
hsa04151 PI3K-Akt signaling pathway - Homo sapiens (human)	6	hsa:148327 | CREB3L4; cAMP responsive element binding protein 3 like 4 hsa:2249 | FGF4; fibroblast growth factor 4 hsa:2255 | FGF10; fibroblast growth factor 10 hsa:356 | FASLG; Fas ligand hsa:54541 | DDIT4; DNA damage inducible transcript 4 hsa:627 | BDNF; brain derived neurotrophic factor
hsa05022 Pathways of neurodegeneration - multiple diseases - Homo sapiens (human)	6	hsa:356 | FASLG; Fas ligand hsa:4709 | NDUFB3; NADH:ubiquinone oxidoreductase subunit B3 hsa:5706 | PSMC6; proteasome 26S subunit, ATPase 6 hsa:578 | BAK1; BCL2 antagonist/killer 1 hsa:627 | BDNF; brain derived neurotrophic factor hsa:7133 | TNFRSF1B; TNF receptor superfamily member 1B
hsa04010 MAPK signaling pathway - Homo sapiens (human)	5	hsa:2249 | FGF4; fibroblast growth factor 4 hsa:2255 | FGF10; fibroblast growth factor 10 hsa:356 | FASLG; Fas ligand hsa:627 | BDNF; brain derived neurotrophic factor hsa:783 | CACNB2; calcium voltage-gated channel auxiliary subunit beta 2
hsa05014 Amyotrophic lateral sclerosis - Homo sapiens (human)	4	hsa:4709 | NDUFB3; NADH:ubiquinone oxidoreductase subunit B3 hsa:5706 | PSMC6; proteasome 26S subunit, ATPase 6 hsa:6432 | SRSF7; serine and arginine rich splicing factor 7 hsa:7133 | TNFRSF1B; TNF receptor superfamily member 1B
hsa05202 Transcriptional misregulation in cancer - Homo sapiens (human)	4	hsa:1050 | CEBPA; CCAAT enhancer binding protein alpha hsa:2078 | ERG; ETS transcription factor ERG hsa:578 | BAK1; BCL2 antagonist/killer 1 hsa:8091 | HMGA2; high mobility group AT-hook 2
hsa05165 Human papillomavirus infection - Homo sapiens (human)	4	hsa:10134 | BCAP31; B cell receptor associated protein 31 hsa:148327 | CREB3L4; cAMP responsive element binding protein 3 like 4 hsa:356 | FASLG; Fas ligand hsa:578 | BAK1; BCL2 antagonist/killer 1
hsa04014 Ras signaling pathway - Homo sapiens (human)	4	hsa:2249 | FGF4; fibroblast growth factor 4 hsa:2255 | FGF10; fibroblast growth factor 10 hsa:356 | FASLG; Fas ligand hsa:627 | BDNF; brain derived neurotrophic factor
hsa05016 Huntington disease - Homo sapiens (human)	4	hsa:148327 | CREB3L4; cAMP responsive element binding protein 3 like 4 hsa:4709 | NDUFB3; NADH:ubiquinone oxidoreductase subunit B3 hsa:5706 | PSMC6; proteasome 26S subunit, ATPase 6 hsa:627 | BDNF; brain derived neurotrophic factor
hsa05164 Influenza A - Homo sapiens (human)	4	hsa:356 | FASLG; Fas ligand hsa:3592 | IL12A; interleukin 12A hsa:578 | BAK1; BCL2 antagonist/killer 1 hsa:91543 | RSAD2; radical S-adenosyl methionine domain containing 2
hsa04060 Cytokine-cytokine receptor interaction - Homo sapiens (human)	4	hsa:356 | FASLG; Fas ligand hsa:3592 | IL12A; interleukin 12A hsa:6346 | CCL1; C-C motif chemokine ligand 1 hsa:7133 | TNFRSF1B; TNF receptor superfamily member 1B
hsa05226 Gastric cancer - Homo sapiens (human)	4	hsa:2249 | FGF4; fibroblast growth factor 4 hsa:2255 | FGF10; fibroblast growth factor 10 hsa:4087 | SMAD2; SMAD family member 2 hsa:578 | BAK1; BCL2 antagonist/killer 1
hsa05206 MicroRNAs in cancer - Homo sapiens (human)	4	hsa:131405 | TRIM71; tripartite motif containing 71 hsa:54541| DDIT4; DNA damage inducible transcript 4 hsa:578 | BAK1; BCL2 antagonist/killer 1 hsa:8091 | HMGA2; high mobility group AT-hook 2
hsa05152 Tuberculosis - Homo sapiens (human)	3	hsa:3592 | IL12A; interleukin 12A hsa:5994 | RFXAP; regulatory factor X associated protein hsa:8625 | RFXANK; regulatory factor X associated ankyrin containing protein
hsa05160 Hepatitis C - Homo sapiens (human)	3	hsa:356 | FASLG; Fas ligand hsa:578 | BAK1; BCL2 antagonist/killer 1 hsa:91543 | RSAD2; radical S-adenosyl methionine domain containing 2
hsa05218 Melanoma - Homo sapiens (human)	3	hsa:2249 | FGF4; fibroblast growth factor 4 hsa:2255 | FGF10; fibroblast growth factor 10 hsa:578 | BAK1; BCL2 antagonist/killer 1
hsa03040 Spliceosome - Homo sapiens (human)	3	hsa:10907 | TXNL4A; thioredoxin like 4A hsa:11157 | LSM6; LSM6 homolog, U6 small nuclear RNA and mRNA degradation associated hsa:6432 | SRSF7; serine and arginine rich splicing factor 7
hsa05034 Alcoholism - Homo sapiens (human)	3	hsa:148327 | CREB3L4; cAMP responsive element binding protein 3 like 4 hsa:627 | BDNF; brain derived neurotrophic factor hsa:94239 | H2AZ2; H2A.Z variant histone 2
hsa05020 Prion disease - Homo sapiens (human)	3	hsa:148327 | CREB3L4; cAMP responsive element binding protein 3 like 4 hsa:4709 | NDUFB3; NADH:ubiquinone oxidoreductase subunit B3 hsa:5706 | PSMC6; proteasome 26S subunit, ATPase 6
hsa04015 Rap1 signaling pathway - Homo sapiens (human)	3	hsa:2249 | FGF4; fibroblast growth factor 4 hsa:2255 | FGF10; fibroblast growth factor 10 hsa:889 | KRIT1; KRIT1 ankyrin repeat containing
hsa05142 Chagas disease - Homo sapiens (human)	3	hsa:356 | FASLG; Fas ligand hsa:3592 | IL12A; interleukin 12A hsa:4087 | SMAD2; SMAD family member 2
hsa05170 Human immunodeficiency virus 1 infection - Homo sapiens (human)	3	hsa:356 | FASLG; Fas ligand hsa:578 | BAK1; BCL2 antagonist/killer 1 hsa:7133 | TNFRSF1B; TNF receptor superfamily member 1B
hsa05162 Measles - Homo sapiens (human)	3	hsa:356 | FASLG; Fas ligand hsa:3592 | IL12A; interleukin 12A hsa:578 | BAK1; BCL2 antagonist/killer 1
hsa05207 Chemical carcinogenesis - receptor activation - Homo sapiens (human)	3	hsa:148327 | CREB3L4; cAMP responsive element binding protein 3 like 4 hsa:2249 | FGF4; fibroblast growth factor 4 hsa:2255 | FGF10; fibroblast growth factor 10
hsa05224 Breast cancer - Homo sapiens (human)	3	hsa:2249 | FGF4; fibroblast growth factor 4 hsa:2255 | FGF10; fibroblast growth factor 10 hsa:578 | BAK1; BCL2 antagonist/killer 1
hsa04932 Non-alcoholic fatty liver disease - Homo sapiens (human)	3	hsa:1050 | CEBPA; CCAAT enhancer binding protein alpha hsa:356 | FASLG; Fas ligand hsa:4709 | NDUFB3; NADH:ubiquinone oxidoreductase subunit B3
hsa05163 Human cytomegalovirus infection - Homo sapiens (human)	3	hsa:148327 | CREB3L4; cAMP responsive element binding protein 3 like 4 hsa:356 | FASLG; Fas ligand hsa:578 | BAK1; BCL2 antagonist/killer 1
hsa05203 Viral carcinogenesis - Homo sapiens (human)	2	hsa:148327 | CREB3L4; cAMP responsive element binding protein 3 like 4 hsa:578 | BAK1; BCL2 antagonist/killer 1
hsa05340 Primary immunodeficiency - Homo sapiens (human)	2	hsa:5994 | RFXAP; regulatory factor X associated protein hsa:8625 | RFXANK; regulatory factor X associated ankyrin containing protein
hsa05171 Coronavirus disease - COVID-19 - Homo sapiens (human)	2	hsa:3592 | IL12A; interleukin 12A hsa:5648 | MASP1; MBL associated serine protease 1
hsa04940 Type I diabetes mellitus - Homo sapiens (human)	2	hsa:356 | FASLG; Fas ligand hsa:3592 | IL12A; interleukin 12A
hsa05215 Prostate cancer - Homo sapiens (human)	2	hsa:148327 | CREB3L4; cAMP responsive element binding protein 3 like 4 hsa:2078 | ERG; ETS transcription factor ERG
hsa05417 Lipid and atherosclerosis - Homo sapiens (human)	2	hsa:356 | FASLG; Fas ligand hsa:3592 | IL12A; interleukin 12A
hsa04810 Regulation of actin cytoskeleton - Homo sapiens (human)	2	hsa:2249 | FGF4; fibroblast growth factor 4 hsa:2255 | FGF10; fibroblast growth factor 10
hsa05161 Hepatitis B - Homo sapiens (human)	2	hsa:148327 | CREB3L4; cAMP responsive element binding protein 3 like 4 hsa:356 | FASLG; Fas ligand
hsa04024 cAMP signaling pathway - Homo sapiens (human)	2	hsa:148327 | CREB3L4; cAMP responsive element binding protein 3 like 4 hsa:627 | BDNF; brain derived neurotrophic factor
hsa05321 Inflammatory bowel disease - Homo sapiens (human)	2	hsa:3592 | IL12A; interleukin 12A hsa:4087 | SMAD2; SMAD family member 2
hsa05130 Pathogenic Escherichia coli infection - Homo sapiens (human)	2	hsa:356 | FASLG; Fas ligand hsa:578 | BAK1; BCL2 antagonist/killer 1
hsa04928 Parathyroid hormone synthesis, secretion and action - Homo sapiens (human)	2	hsa:148327 | CREB3L4; cAMP responsive element binding protein 3 like 4 hsa:5744 | PTHLH; parathyroid hormone like hormone
hsa04722 Neurotrophin signaling pathway - Homo sapiens (human)	2	hsa:356 | FASLG; Fas ligand hsa:627 | BDNF; brain derived neurotrophic factor
hsa04612 Antigen processing and presentation - Homo sapiens (human)	2	hsa:5994 | RFXAP; regulatory factor X associated protein hsa:8625 | RFXANK; regulatory factor X associated ankyrin containing protein
hsa05415 Diabetic cardiomyopathy - Homo sapiens (human)	2	hsa:4087 | SMAD2; SMAD family member 2 hsa:4709 | NDUFB3; NADH:ubiquinone oxidoreductase subunit B3
hsa04150 mTOR signaling pathway - Homo sapiens (human)	2	hsa:54541 | DDIT4; DNA damage inducible transcript 4 hsa:96459 | FNIP1; folliculin interacting protein 1
hsa04261 Adrenergic signaling in cardiomyocytes - Homo sapiens (human)	2	hsa:148327 | CREB3L4; cAMP responsive element binding protein 3 like 4 hsa:783 | CACNB2; calcium voltage-gated channel auxiliary subunit beta 2
hsa04218 Cellular senescence - Homo sapiens (human)	2	hsa:10114 | HIPK3; homeodomain interacting protein kinase 3 hsa:4087 | SMAD2; SMAD family member 2
hsa04926 Relaxin signaling pathway - Homo sapiens (human)	2	hsa:148327 | CREB3L4; cAMP responsive element binding protein 3 like 4 hsa:4087 | SMAD2; SMAD family member 2
hsa05143 African trypanosomiasis - Homo sapiens (human)	2	hsa:356 | FASLG; Fas ligand hsa:3592 | IL12A; interleukin 12A
hsa05010 Alzheimer disease - Homo sapiens (human)	2	hsa:4709 | NDUFB3; NADH:ubiquinone oxidoreductase subunit B3 hsa:5706 | PSMC6; proteasome 26S subunit, ATPase 6
hsa05012 Parkinson disease - Homo sapiens (human)	2	hsa:4709 | NDUFB3; NADH:ubiquinone oxidoreductase subunit B3 hsa:5706 | PSMC6; proteasome 26S subunit, ATPase 6
hsa04210 Apoptosis - Homo sapiens (human)	2	hsa:356 | FASLG; Fas ligand hsa:578 | BAK1; BCL2 antagonist/killer 1
hsa05225 Hepatocellular carcinoma - Homo sapiens (human)	2	hsa:4087 | SMAD2; SMAD family member 2 hsa:578 | BAK1; BCL2 antagonist/killer 1
hsa01524 Platinum drug resistance - Homo sapiens (human)	2	hsa:356 | FASLG; Fas ligand hsa:578 | BAK1; BCL2 antagonist/killer 1
hsa04217 Necroptosis - Homo sapiens (human)	2	hsa:356 | FASLG; Fas ligand hsa:94239 | H2AZ2; H2A.Z variant histone 2
hsa04714 Thermogenesis - Homo sapiens (human)	2	hsa:148327 | CREB3L4; cAMP responsive element binding protein 3 like 4 hsa:4709 | NDUFB3; NADH:ubiquinone oxidoreductase subunit B3
hsa05166 Human T-cell leukemia virus 1 infection - Homo sapiens (human)	2	hsa:148327 | CREB3L4; cAMP responsive element binding protein 3 like 4 hsa:4087 | SMAD2; SMAD family member 2
hsa03018 RNA degradation - Homo sapiens (human)	2	hsa:11157 | LSM6; LSM6 homolog, U6 small nuclear RNA and mRNA degradation associated hsa:7832 | BTG2; BTG anti-proliferation factor 2
hsa04144 Endocytosis - Homo sapiens (human)	2	hsa:4087 | SMAD2; SMAD family member 2 hsa:7037 | TFRC; transferrin receptor
hsa05169 Epstein-Barr virus infection - Homo sapiens (human)	2	hsa:5706 | PSMC6; proteasome 26S subunit, ATPase 6 hsa:578 | BAK1; BCL2 antagonist/killer 1
hsa04020 Calcium signaling pathway - Homo sapiens (human)	2	hsa:2249 | FGF4; fibroblast growth factor 4 hsa:2255 | FGF10; fibroblast growth factor 10
hsa04066 HIF-1 signaling pathway - Homo sapiens (human)	2	hsa:226 | ALDOA; aldolase, fructose-bisphosphate A hsa:7037 | TFRC; transferrin receptor
hsa04936 Alcoholic liver disease - Homo sapiens (human)	2	hsa:356 | FASLG; Fas ligand hsa:3592 | IL12A; interleukin 12A
hsa05330 Allograft rejection - Homo sapiens (human)	2	hsa:356 | FASLG; Fas ligand hsa:3592 | IL12A; interleukin 12A
hsa05212 Pancreatic cancer - Homo sapiens (human)	2	hsa:4087 | SMAD2; SMAD family member 2 hsa:578 | BAK1; BCL2 antagonist/killer 1
hsa04141 Protein processing in endoplasmic reticulum - Homo sapiens (human)	2	hsa:10134 | BCAP31; B cell receptor associated protein 31 hsa:578 | BAK1; BCL2 antagonist/killer 1
hsa05205 Proteoglycans in cancer - Homo sapiens (human)	2	hsa:356 | FASLG; Fas ligand hsa:4087 | SMAD2; SMAD family member 2
hsa04668 TNF signaling pathway - Homo sapiens (human)	2	hsa:148327 | CREB3L4; cAMP responsive element binding protein 3 like 4 hsa:7133 | TNFRSF1B; TNF receptor superfamily member 1B
hsa04061 Viral protein interaction with cytokine and cytokine receptor - Homo sapiens (human)	2	hsa:6346 | CCL1; C-C motif chemokine ligand 1 hsa:7133 | TNFRSF1B; TNF receptor superfamily member 1B
hsa05210 Colorectal cancer - Homo sapiens (human)	2	hsa:4087 | SMAD2; SMAD family member 2 hsa:578 | BAK1; BCL2 antagonist/killer 1
hsa05030 Cocaine addiction - Homo sapiens (human)	2	hsa:148327 | CREB3L4; cAMP responsive element binding protein 3 like 4 hsa:627 | BDNF; brain derived neurotrophic factor
